# Supplementary material for: Discovery of extracellular vesicle-delivered miR-185-5p in the plasma of patients as an indicator for advanced adenoma and colorectal cancer
Source: J Transl Med. 2023 Jun 29;21:421. doi: 10.1186/s12967-023-04249-6 (PMC10308673; doi:10.1186/s12967-023-04249-6)
Supplement: Supplementary file 7 — Additional file 7. Table S1. The clinical and pathologic characteristics of the patients. [file 12967_2023_4249_MOESM7_ESM.xlsx]

## Sheet: Screening stage
Patients	Diag	Gender	Age	Number of adenomas	Maximum adenominal volume (cm)	High-grade intraepithelial neoplasia	Villous component	Carcinoma in situ	Tumor location	Tumor stage
1	HD	male	46
2	HD	female	49
3	HD	male	57
4	HD	male	47
5	HD	female	49
6	HD	female	50
7	AA	male	41	3	2*2	No	Yes	No
8	AA	female	68	1	3*4	No	No	No
9	AA	male	47	1	1.2*1.5	No	No	No
10	AA	female	40	1	2*3	No	No	No
11	AA	male	58	2	3*3	Yes	Yes	No
12	AA	male	57	2	0.8*1	No	No	No
13	CRC	male	44						Left	I
14	CRC	female	46						Left	I
15	CRC	male	56						Left	I
16	CRC	female	47						Right	I
17	CRC	female	44						Left	II
18	CRC	male	56						Left	II

## Sheet: Cohort I
Patients	Diag	185 Expression	CEA	CA199	Gender	Age	Number of adenomas	Maximum adenominal volume (cm)	High-grade intraepithelial neoplasia	Villous component	Carcinoma in situ	Tumor location	Tumor stage
1	HD	0.995136	3.09	3.76	Male	27
2	HD	0.110278	1.39	12.33	Female	55
3	HD	0.0334552	1.32	16.18	Female	47
4	HD	0.0231377	1.97	19.71	Female	43
5	HD	0.00575867	0.97	5.61	Female	43
6	HD	0.118956	1.02	3.5	Female	41
7	HD	0.0507358	0.95	2.1	Male	51
8	HD	0.0960625	1.74	2	Female	37
9	HD	0.133691	0.99	3.24	Male	55
10	HD	0.120053	0.82	2	Female	49
11	HD	0.212585	0.83	2	Male	42
12	HD	0.036619	1.89	11.43	Female	39
13	HD	0.10489	1.06	5.15	Female	44
14	HD	0.0448071	2.74	2.33	Female	63
15	HD	0.0733681	1.79	2	Male	52
16	HD	1	3.25	16.45	Female	58
17	HD	0.0846344	0.88	7.02	Male	56
18	HD	0.130854	1.58	2.26	Female	65
19	HD	0.22626	2.71	2	Male	53
20	HD	0.000236619	1.42	4.05	Male	65
21	HD	0.0645948	0.81	2	Male	54
22	HD	0.0314445	1.03	7.43	Female	44
23	AA	2.32181	2.96	2	Male	47	1	1*1	No	No	No
24	AA	2.25936	1.17	2	Female	57	3	1*1	No	No	No
25	AA	0.774761	2.35	140.46	Male	56	1	2*2	No	No	No
26	AA	0.0656539	3.36	13.42	Female	57	1	2.5*3	Yes	Yes	No
27	AA	0.590659	3.75	10.95	Male	43	2	2*2	Yes	Yes	No
28	AA	0.420499	1.11	2	Male	40	2	1*1	Yes	Yes	No
29	AA	0.163501	2.44	33.77	Male	34	1	1*0.5	No	No	No
30	AA	1.1217	6.02	7.4	Female	65	1	0.6*0.6	No	No	No
31	AA	1.00038	2.31	5.61	Male	57	1	0.6*1.2	Yes	Yes	No
32	AA	0.110319	2.41	11.56	Female	72	3	1.8*1	Yes	No	No
33	AA	0.0773822	0.8	2	Female	68	1	1*1	Yes	No	No
34	AA	0.0363866	2.22	2	Male	65	＞3	1.2*1	No	No	No
35	AA	0.065839	1.1	2	Male	68	3	1*1	No	No	No
36	AA	0.0296159	2.1	3.45	Male	59	1	1*1	No	No	No
37	AA	0.0912429	4.97	10.11	Male	52	2	4*5	No	Yes	No
38	AA	0.148207	1.56	3.38	Male	26	1	1.5*1.2	Yes	Yes	No
39	AA	0.0672279	1.99	5.05	Male	50	＞3	2*2	No	Yes	No
40	AA	0.0493979	1.48	2.56	Female	57	1	1*0.8	Yes	No	No
41	AA	0.168966	1.8	2	Male	41	2	2*2	No	Yes	No
42	AA	2.8599	1.21	2	Female	68	1	1.5*1.2	No	No	No
43	AA	0.423465	1.48	6.85	Male	47	1	2*2	No	No	No
44	AA	0.932876	1.23	3.57	Female	40	1	3*4	No	No	No
45	AA	0.00443275	0.9	2.85	Female	73	6	1.2*1.5	Yes	Yes	No
46	AA	0.147875	1.26	3.58	Female	55	＞3	2*3	No	No	No
47	CRC	2.01327	9.27	53.11	Male	51						Left	I
48	CRC	1.95398	2.16	7.65	Male	68						Left	I
49	CRC	2.15304	1.95	4.71	Female	55						Left	I
50	CRC	0.0793958	5.44	19.78	Female	68						Right	I
51	CRC	0.0553155	1.47	16.79	Male	61						Right	II
52	CRC	0.131194	4.46	28.4	Female	67						Left	II
53	CRC	0.132757	2.03	7.69	Male	51						Left	II
54	CRC	0.257947	4.27	7.98	Female	61						Left	II
55	CRC	0.317763	4.73	49.32	Male	68						Right	II
56	CRC	4.24596	1.01	13.31	Female	50						Left	I
57	CRC	4.7127	10.35	2	Female	55						transverse	II
58	CRC	0.521436	4.61	12.4	Female	64						Right	II
59	CRC	0.157111	1.16	6.71	Female	68						Left	II
60	CRC	0.310076	6.33	24.24	Male	54						Left	II
61	CRC	0.95272	1.56	3.42	Female	41						Left	II
62	CRC	0.429381	2.55	5.96	Male	49						transverse	II
63	CRC	1.35017	3.19	7.2	Male	60						Left	II
64	CRC	0.129743	0.67	2	Female	56						Left	I
65	CRC	0.102628	9.28	12.37	Male	54						Right	II
66	CRC	1.62927	4.21	23.36	Male	55						Right	II
67	CRC	0.38409	2.54	4.91	Female	63						Left	II
68	CRC	1.33492	0.82	12.27	Female	55						Left	I
69	CRC	1.35521	3.11	2	Female	46						Left	I
70	CRC	0.5836	1.2	2	Male	56						Left	I
71	CRC	1.84554	1.38	6.51	Female	47						Right	I
72	CRC	1.41964	1.03	46.96	Female	44						Left	II
73	CRC	1.05293	5.04	2	Male	67						transverse	II
74	CRC	2.53321	2.02	4	Male	51						Left	II
75	CRC	1.28157	2	6	Female	68						Left	I

## Sheet: Cohort II
Patients	Diag	185 Expression	CEA	CA199	Gender	Age	Number of adenomas	Maximum adenominal volume (cm)	High-grade intraepithelial neoplasia	Villous component	Carcinoma in situ	Tumor location	Tumor stage
1	HD	0.285642	1.41	9.34	female	65
2	HD	0.438818	1.51	13.34	female	44
3	HD	0.117386	4.06	15.3	male	57
4	HD	0.060776	1.12	2	female	47
5	HD	0.622773	1.53	11.03	female	69
6	HD	1.25798	1.97	7.96	female	65
7	HD	0.223942	1.17	4.43	female	57
8	HD	0.0916989	4	5.9	male	51
9	HD	0.0626393	1.61	4.84	male	45
10	HD	0.0917583	3.74	2	male	52
11	HD	0.0247365	1.55	2.98	female	57
12	HD	0.157209	2.24	2	female	54
13	HD	0.016224	1.25	3.53	female	65
14	HD	0.0951554	1.41	7.38	male	58
15	HD	0.0706576	2.92	11.69	male	47
16	HD	0.153834	1.62	2	female	63
17	HD	0.155092	2.07	4.08	male	50
18	HD	0.00867663	2.63	43.32	female	54
19	HD	0.0125342	1.04	4.7	male	48
20	HD	0.02956	1.36	12.28	female	43
21	HD	0.0530148	1.52	3.45	female	53
22	HD	0.198304	4.04	4.73	female	56
23	AA	0.683072	1.26	2.75	male	58	1	2*3	No	Yes	No
24	AA	0.507918	2.37	4.86	male	59	2	1.5*2	No	Yes	No
25	AA	0.216149	2	3.58	male	66	＞3	1.5*1.5	Yes	Yes	No
26	AA	0.113722	2.54	24.04	male	69	2	1	No	No	No
27	AA	1.53962	1.85	3.04	male	56	2	1	No	No	No
28	AA	1.44317	1.48	6.85	male	50	2	1	No	No	No
29	AA	0.510378	2.28	2	male	47	1	10	Yes	Yes	No
30	AA	1.41968	0.5	2.58	female	58	2	2*2	Yes	Yes	No
31	AA	0.279022	3.04	2.79	male	52	2	1*1.2	Yes	No	No
32	AA	3.13793	4.08	22.24	male	52	2	1.5	No	Yes	No
33	AA	1.53607	8.73	2	male	66	1	5*6	Yes	Yes	No
34	AA	0.127221	3.04	2.79	male	52	2	1.2	Yes	No	No
35	AA	0.402439	1.1	2	female	62	1	1.5*1.2	No	Yes	No
36	AA	0.07357	2.82	6.18	male	48	1	2*2.5	Yes	Yes	Yes
37	AA	0.912035	6.49	5.71	male	74	1	2	Yes	Yes	No
38	AA	0.971071	0.96	13.49	female	49	1	2	Yes	No	No
39	AA	0.0365945	1.73	3.01	male	56	1	1/2circles	No	No	No
40	AA	0.0982882	4.37	12.28	female	71	1	2*3	Yes	Yes	No
41	AA	0.0703667	2.01	3.63	female	75	1	7*6	Yes	Yes	No
42	AA	4.50928	2.11	2.01	male	50	1	1.5*1.5	Yes	No	No
43	AA	0.137858	5.37	4.1	male	68	1	1.5*1.6	No	No	No
44	AA	1.67249	0.97	3.25	female	46	1	1	Yes	No	No
45	AA	3.86775	1.76	30.07	male	70	1	0.8*1	Yes	No	No
46	AA	0.014751	2.71	10.42	male	71	2	1*1	Yes	No	No
47	AA	0.0791038	1.99	5.05	male	56	1	1.3*1.3	Yes	No	Yes
48	AA	0.0706246	2.68	13.58	female	68	1	0.8*1	Yes	No	No
49	AA	0.212915	1.88	5.82	male	61	2	1*1	Yes	No	No
50	AA	0.890714	2.98	19.5	male	44	1	2.5*3	Yes	Yes	No
51	AA	8.7322	3.36	13.42	male	49	2	1.2	No	Yes	No
52	AA	0.940209	2.83	5.54	male	45	2	0.8*1.2	No	Yes	No
53	AA	0.033525	2.98	19.5	female	54	1	2.5*3	Yes	Yes	No
54	AA	7.54326	2.37	5.27	female	68	1	1.5*1.0	Yes	No	No
55	AA	0.0258308	1.32	12.55	male	64	2	1.2*0.5	Yes	No	No
56	AA	0.119521	0.85	7.57	female	80	2	1.2*0.8	Yes	No	No
57	AA	0.0178719	2.09	7.59	male	64	1	3.0*3.5	Yes	No	No
58	AA	0.0187553	5.13	11.31	male	81	4	1.5*2.0	Yes	No	No
59	AA	0.118539	2.83	5.54	female	78	1	2*2	Yes	Yes	No
60	AA	2.23797	2.45	5.52	male	59	2	2.5*2.5	No	Yes	No
61	AA	1.91214	2	67.03	female	56	1	1.5*1.5	Yes	No	No
62	AA	0.242413	2.03	14.72	male	59	1	2.0*1.5	Yes	No	No
63	AA	0.159944	3.25	5.19	female	62	1	2*2	Yes	No	No
64	CRC	2.94526	8.1	2	female	64						Right	III
65	CRC	2.26278	15.37	40.28	female	70						Left	III
66	CRC	0.980009	9.71	35.3	male	57						Left	III
67	CRC	1.37693	2.36	22.51	female	63						Left	III
68	CRC	2.08711	3.44	8.17	male	66						Right	III
69	CRC	20.4035	3.41	11.23	male	46						Left	III
70	CRC	1.19418	4.11	6.81	male	79						Right	III
71	CRC	2.093	2.36	22.53	male	50						Left	IV
72	CRC	13.9083	1.44	2	male	46						Left	III
73	CRC	1.02303	16.97	782.81	female	77						Left	IV
74	CRC	0.384734	3.62	52.3	male	42						Left	III
75	CRC	2.24514	1.55	3.43	male	69						Left	III
76	CRC	1.98766	283.08	266.6	female	64						Left	III
77	CRC	2.46841	73.38	187.11	male	58						Right	IV
78	CRC	0.0409379	6.82	666.8	male	58						Right	IV
79	CRC	0.210581	22.69	1.25	female	55						Left	IV
80	CRC	0.368954	1.82	35.53	female	67						Left	IV
81	CRC	0.0429683	10.48	10.67	male	49						Left	IV
82	CRC	0.0101288	2.95	5.25	female	72						Left	III
83	CRC	0.00316273	5.26	6.19	female	72						Right	III
84	CRC	0.174006	6.54	7.42	male	51						transverse	III
85	CRC	0.00539244	1.45	6.28	male	48						Left	IV
86	CRC	3.64686	23.8	2	male	63						Left	IV
87	CRC	0.556358	2.71	9.46	male	67						Right	III
88	CRC	3.81562	230.26	1200	female	88						Left	IV
89	CRC	4.26912	6.98	4.01	male	61						Right	III
90	CRC	13.6528	4.63	75.72	male	59						Right	IV
91	CRC	15.5675	2.4	108.6	male	31						Left	IV
92	CRC	0.247838	44.83	47.89	male	66						Left	IV
93	CRC	0.299098	8.34	1.58	female	69						Right	III
94	CRC	1.4659	9.12	12.03	male	65						Left	III
95	CRC	0.177801	16.9	20.3	female	74						Right	III
96	CRC	0.204283	1.51	10.72	male	56						Left	III
97	CRC	2.24208	12.5	34.94	male	74						Left	III
98	CRC	0.0894229	7.23	1.58	female	80						Left	III
