# Supplementary material for: Discovery of extracellular vesicle-delivered miR-185-5p in the plasma of patients as an indicator for advanced adenoma and colorectal cancer
Source: J Transl Med. 2023 Jun 29;21:421. doi: 10.1186/s12967-023-04249-6 (PMC10308673; doi:10.1186/s12967-023-04249-6)
Supplement: Supplementary file 8 — Additional file 8. Table S2. 10 candidate miRNAs that were upregulated or downregulated in both AA vs. HD and CRC vs. AA groups. [file 12967_2023_4249_MOESM8_ESM.xlsx]

## Sheet: Sheet
gene_id	HD_a1	HD_a2	HD_a3	HD_a4	HD_a5	HD_a6	AA_b1	AA_b2	AA_b3	AA_b4	AA_b5	AA_b6	CRC_c1	CRC_c2	CRC_c3	CRC_c4	CRC_c5	CRC_c6
has-miR-185-5p	4793.89	3189.84	3315.02	4167.89	3035.23	3574.18	6129.63	6652.26	7752.91	5171.23	9343.41	7610.06	24060	12809.9	19345.1	6075.72	9514.28	9621.68
has-miR-30d-5p	3451.26	6493.95	5792.78	8398.98	7042.33	5974.32	7348.7	8345.32	8305.71	7253.99	12212.9	15108.2	16498.7	12998.9	12483.9	16428.2	18969.9	8690.55
has-miR-126-3p	10437.6	9777.95	8648.28	7337.09	6447.03	9739.84	10847.6	10564.7	10584.4	11903.8	12988.4	12300.4	28871.5	14479.3	11790	30640.1	18975.6	14715
has-miR-486-5p	151089	302905	206919	639200	371254	188833	998388	381224	471297	302669	1.1762e+06	741090	279246	412661	800618	433476	1.16906e+06	9031.96
hsa-miR-139-5p	1523.37	346.671	414.741	661.308	361.145	549.013	553.658	663.491	536.815	568	957.79	492.359	3158.07	703.765	562.019	682.239	993.293	5928.2
hsa-miR-10b-5p	5232.83	2966.65	2309.59	2823.07	3328.85	2852.32	4696.1	2710.07	1573.71	2003.83	6077.89	2716.13	4382.08	31318.8	21393.3	2147.16	4479.82	7635.27
hsa-miR-4433b-3p	3801.94	8061.25	1305.86	944.142	3883.78	1964.61	687.884	473.26	777.905	379.112	330.957	1093.59	65.0804	61.8112	165.882	154.919	531.979	341.414
hsa-miR-3960	611.07	123.776	110.678	34.9643	128.456	86.9466	175.959	117.71	118.662	116.766	77.0803	7.14814	0.278121	8.38866	8.6655	18.9511	5.33312	62.0753
hsa-miR-375-3p	687.974	1169.57	307.747	295.082	596.391	1250.8	629.994	529.616	529.616	268.104	302.623	639.043	363.226	256.523	635.676	233.098	371.985	474.321
hsa-miR-4508	232.379	635.82	551.127	1073.65	1098.85	1199.81	1289.06	1008.23	1276.7	1534.99	165.299	225.881	35.8776	180.356	307.006	227.413	497.313	93.113
	Fold Change			P value
	AA/HD	CRC/AA	CRC/HD	AA/HD	CRC/AA	CRC/HD
has-miR-185-5p	1.97769	1.90876	3.68846	0.000378978	0.0464607	0.00537092
has-miR-30d-5p	1.71113	1.4694	2.3166	0.0348558	0.0437865	0.00056919
has-miR-126-3p	1.64522	1.72673	2.28052	0.00422698	0.0288381	0.00716507
has-miR-486-5p	2.1884	0.762514	1.66869	0.0464458	0.482574	0.282818
hsa-miR-139-5p	0.978181	3.18855	3.11898	0.9443	0.150433	0.160962
hsa-miR-10b-5p	1.01355	3.60792	3.65681	0.958285	0.107037	0.103362
hsa-miR-4433b-3p	0.232449	0.352976	0.0661814	0.0312762	0.0161072	0.0161847
hsa-miR-3960	0.559659	0.169065	0.0946187	0.391505	0.00646612	0.0874815
hsa-miR-375-3p	0.673002	0.805392	0.542031	0.223058	0.317837	0.0961528
hsa-miR-4508	1.14787	0.243825	0.279879	0.687313	0.0187486	0.00706365
